# Supplementary material for: Filtering of artificial chimeric reads generated by ligation preparation method of nanopore sequencing
Source: iScience. 2026 Apr 14;29(5):115695. doi: 10.1016/j.isci.2026.115695 (PMC13141652; doi:10.1016/j.isci.2026.115695)
Supplement: Table S1. Basic information of the datasets and the detected chimeric reads [file mmc2.xlsx]

## Sheet: Sheet1
sampleID	Sample type	Data source	library preparation	total read num	total_avg_len	total_median_len	cross num	cross_avg_len	cross_median_len	cross_ratio	gapped num	gapped_avg_len	gapped_median_len	gapped_ratio	inverted repeat num	inverted repeat_avg_len	inverted repeat_median_len	inverted repeat_ratio
1	D6322 run 1	home-made	ligation	2173776	3917	2431	3387	9273	8768	0.00155812	584	8573	8253	0.000268657	4762	8697	7699	0.00219066
2	D6322 run 2	home-made	ligation	2281124	3249	2057	1406	8721	7980	0.000616363	238	8902	8736	0.000104335	19179	5714	3944	0.0084077
3	GUT run 1	home-made	ligation	858509	6253	6196	1605	8447	7839	0.00186952	590	8140	7626	0.000687238	2745	11126	10900	0.0031974
4	GUT run 2	home-made	ligation	5173533	3277	1835	19889	8342	7897	0.00384437	3354	8130	7788	0.0006483	12961	6743	5043	0.00250525
5	S288C	home-made	ligation	315542	5761	5694	319	10049	9791	0.00101096	41	8647	8253	0.000129935	1104	8400	7651	0.00349874
6	NA12878	public dataset	ligation_1	449149	5992	3689	211	17769	15093	0.000469777	25	20733	12140	5.56608e-05	9738	10532	6254	0.021681
7	NA12878	public dataset	ligation_2	291955	6267	3793	354	18886	16003	0.00121252	18	9762	8461	6.16533e-05	11438	9652	4736	0.0391773
8	NA12878	public dataset	ligation_3	327924	5990	3582	295	16437	14289	0.000899599	21	19170	9926	6.40392e-05	17045	8555	4710	0.0519785
9	NA12878	public dataset	ligation_4	303852	6084	4350	155	12903	11731	0.000510117	18	10272	8264	5.92394e-05	4998	10350	9080	0.0164488
10	NA12878	public dataset	ligation_5	99229	6596	6318	47	8076	6644	0.000473652	9	8048	6701	9.06993e-05	2663	10089	9850	0.0268369
11	NA12878	public dataset	ligation_6	176381	6376	4681	115	14067	13284	0.000651998	9	10277	6930	5.10259e-05	3287	10663	9211	0.0186358
12	NA12878	public dataset	ligation_7	6636	6434	5870	2	10060	7665	0.000301386	1	5749	5749	0.000150693	91	12030	10520	0.0137131
13	NA12878	public dataset	ligation_8	412389	7417	6919	185	9708	8004	0.000448606	35	9058	6984	8.48713e-05	9387	13449	12360	0.0227625
14	NA12878	public dataset	ligation_9	224919	6950	4494	74	12270	9894	0.000329007	18	9144	7047	8.00288e-05	2610	11559	7660	0.0116042
15	NA12878	public dataset	ligation_10	181519	7448	4900	43	11054	6594	0.00023689	11	10790	6164	6.05997e-05	5511	13631	9591	0.0303605
16	NA12878	public dataset	ligation_11	464049	6059	4191	246	13563	12046	0.000530116	25	10227	7682	5.38736e-05	10377	10955	9265	0.0223619
17	NA12878	public dataset	ligation_12	29010	5515	2945	4	12095	11004	0.000137883	2	7746	7233	6.89417e-05	2125	8271	3737	0.0732506
18	NA12878	public dataset	ligation_13	322008	6279	4473	136	11206	10058	0.00042235	18	10522	7916	5.58992e-05	9261	10889	9144	0.0287602
19	NA12878	public dataset	ligation_14	577442	6292	4190	290	13166	11067	0.000502215	51	11088	7589	8.83206e-05	9664	11383	7965	0.0167359
20	NA12878	public dataset	ligation_15	202557	7218	5658	85	13368	12232	0.000419635	7	9564	7422	3.45582e-05	8226	11648	10023	0.0406108
21	NA12878	public dataset	ligation_16	18384	6780	4505	5	13084	7430	0.000271976	1	8449	8449	5.43951e-05	496	15023	13612	0.02698
22	NA12878	public dataset	ligation_17	225457	7091	5215	89	11626	9916	0.000394754	14	13164	8461	6.20961e-05	10983	11458	8411	0.0487144
23	NA12878	public dataset	ligation_18	144883	7870	6087	67	11507	10063	0.000462442	7	15919	8586	4.83148e-05	9508	12876	10558	0.0656254
24	NA12878	public dataset	ligation_19	95309	7159	5425	18	12306	9978	0.000188859	3	9748	9504	3.14766e-05	4862	12099	10162	0.051013
25	NA12878	public dataset	ligation_20	329941	4950	2995	106	10221	7783	0.00032127	14	17416	8303	4.24318e-05	4994	7936	4725	0.015136
26	NA12878	public dataset	ligation_21	41155	5373	3399	3	8125	4568	7.28952e-05	0	0	0	0	70	10280	8310	0.00170089
27	NA12878	public dataset	ligation_22	362970	6268	4414	209	14540	13235	0.000575805	22	11632	7303	6.06111e-05	8509	11207	9284	0.0234427
28	NA12878	public dataset	ligation_23	319949	6805	6252	133	10368	9588	0.000415691	17	8145	6785	5.31335e-05	5848	11222	10378	0.0182779
29	NA12878	public dataset	ligation_24	418003	6914	6348	208	10780	10074	0.000497604	27	10073	8204	6.45928e-05	7529	11836	10934	0.0180118
30	NA12878	public dataset	ligation_25	218069	10366	9410	101	16541	15092	0.000463156	21	15102	9881	9.62998e-05	830	15194	12202	0.00380613
31	NA12878	public dataset	ligation_26	164771	10251	9267	62	14113	12056	0.00037628	12	11238	8279	7.28283e-05	636	13885	9711	0.0038599
32	NA12878	public dataset	ligation_27	343170	9075	8232	224	15065	12988	0.000652738	19	9715	7709	5.53661e-05	2113	11242	6949	0.0061573
33	NA12878	public dataset	ligation_28	92461	9786	9043	30	12619	11456	0.000324461	4	13695	11042	4.32615e-05	815	14073	11492	0.00881453
34	NA12878	public dataset	ligation_29	562411	6709	6128	250	11364	10461	0.000444515	42	8250	8464	7.46785e-05	14009	10492	9516	0.0249088
35	NA12878	public dataset	ligation_30	226780	10528	9578	109	15923	13949	0.000480642	14	11513	10280	6.17338e-05	2004	13013	9582	0.00883676
36	NA12878	public dataset	ligation_31	276814	9284	5232	191	19006	13616	0.000689994	25	12279	8143	9.03134e-05	1610	16520	7799	0.00581618
37	NA12878	public dataset	rapid_1	183885	12646	5921	38	30423	26315	0.000206651	35	20167	10417	0.000190336	251	28771	16225	0.00136498
38	NA12878	public dataset	rapid_2	41475	18070	8194	7	35699	17007	0.000168776	8	11724	10086	0.000192887	47	36790	13947	0.00113321
39	NA12878	public dataset	rapid_3	131187	17766	10573	40	37402	29878	0.000304908	16	37166	9531	0.000121963	183	40717	23426	0.00139496
40	NA12878	public dataset	ultra_1	28021	57740	26681	19	147332	83767	0.000678063	9	111686	48050	0.000321188	166	140745	78874	0.00592413
41	NA12878	public dataset	ultra_2	26445	42876	22118	33	65236	53891	0.00124787	7	90554	10367	0.0002647	99	92318	60821	0.00374362
42	NA12878	public dataset	ultra_3	15238	37093	23659	36	60741	54771	0.00236251	10	94608	98431	0.000656254	75	75766	52353	0.00492191
43	NA12878	public dataset	ultra_4	8810	59078	24960	19	128082	77598	0.00215664	2	10824	10425	0.000227015	44	106074	60088	0.00499432
44	NA12878	public dataset	ultra_5	33981	50429	17723	22	149681	86751	0.000647421	7	30967	9984	0.000205997	148	121001	57759	0.00435538
45	NA12878	public dataset	ultra_6	29623	48921	23620	87	79370	62489	0.00293691	37	54813	39594	0.00124903	208	124582	91019	0.00702157
46	NA12878	public dataset	ultra_7	27285	45637	18428	16	103892	22602	0.000586403	19	128920	94099	0.000696353	73	118502	54945	0.00267546
47	NA12878	public dataset	ultra_8	26096	58596	25719	28	114527	65477	0.00107296	9	127344	46497	0.00034488	139	147568	96189	0.00532649
48	NA12878	public dataset	ultra_9	30108	44808	18796	10	82644	79057	0.000332138	6	10312	10008	0.000199283	119	114616	70511	0.00395244
49	NA12878	public dataset	ultra_10	26639	58345	25040	36	131362	63723	0.0013514	10	74909	10094	0.000375389	136	160898	100483	0.0051053
50	NA12878	public dataset	ultra_11	6196	47349	19023	12	111652	44767	0.00193673	5	55062	7213	0.000806972	42	104461	77130	0.00677857
51	qitan-D6322	home-made	ligation	715343	5250	5518	4490	8427	9553	0.00627671	1028	8033	8920	0.00143707	2067	9081	9557	0.00288952
