# Supplementary material for: Filtering of artificial chimeric reads generated by ligation preparation method of nanopore sequencing
Source: iScience. 2026 Apr 14;29(5):115695. doi: 10.1016/j.isci.2026.115695 (PMC13141652; doi:10.1016/j.isci.2026.115695)
Supplement: Table S2. Chimeric read statistics for the SUP basecalling model and FAST basecalling model [file mmc3.xlsx]

## Sheet: Sheet1
SUP basecalling model											FAST basecalling model
SampleType	SampleID	AlignReads	CrossReads	InvertedRepeatReads	GappedReads	CrossRatio	InvertedRepeatRatio	GappedRatio	TotalChimeraRatio		SampleType	SampleID	AlignReads	CrossReads	HairpinReads	GappedReads	CrossRatio	HairpinRatio	GappedRatio	TotalChimeraRatio
Micro	gut1	774937	1523	1934	538	0.002	0.0025	0.0007	0.00515526		Micro	gut1	804875	1593	1514	624	0.002	0.0019	0.0008	0.0046355
Micro	gut2	4485749	17573	9420	2971	0.0039	0.0021	0.0007	0.00667982		Micro	gut2	4706007	19601	7779	3361	0.0042	0.0017	0.0007	0.00653229
Micro	S288C	697631	38	807	163	0.0001	0.0012	0.0002	0.00144489		Micro	S288C	705626	42	465	182	0.0001	0.0007	0.0003	0.000976438
Micro	zymo1	2104263	3252	4167	867	0.0015	0.002	0.0004	0.00393772		Micro	zymo1	2091800	3383	3362	938	0.0016	0.0016	0.0004	0.00367291
Micro	zymo2	2194679	1319	9328	385	0.0006	0.0043	0.0002	0.0050267		Micro	zymo2	2285654	1427	6543	412	0.0006	0.0029	0.0002	0.00366722
NA12878	1_ligation	431812	207	8732	41	0.0005	0.0202	0.0001	0.0207961		NA12878	1_ligation	416189	171	1771	33	0.0004	0.0043	0.0001	0.00474544
NA12878	2_ligation	282651	338	10135	36	0.0012	0.0359	0.0001	0.0371801		NA12878	2_ligation	274279	264	2501	30	0.001	0.0091	0.0001	0.0101904
NA12878	3_ligation	166217	139	8152	18	0.0008	0.049	0.0001	0.0499889		NA12878	3_ligation	312435	247	3580	43	0.0008	0.0115	0.0001	0.0123866
NA12878	4_ligation	220160	138	3544	24	0.0006	0.0161	0.0001	0.0168332		NA12878	4_ligation	289107	173	1847	31	0.0006	0.0064	0.0001	0.00709426
NA12878	5_ligation	96336	56	2250	17	0.0006	0.0234	0.0002	0.0241135		NA12878	5_ligation	98057	56	957	13	0.0006	0.0098	0.0001	0.0104633
NA12878	6_ligation	168288	115	2921	15	0.0007	0.0174	0.0001	0.0181296		NA12878	6_ligation	166925	94	1247	12	0.0006	0.0075	0.0001	0.00810544
NA12878	7_ligation	6396	3	77	2	0.0005	0.012	0.0003	0.0128205		NA12878	7_ligation	6337	3	47	2	0.0005	0.0074	0.0003	0.00820578
NA12878	8_ligation	392276	206	7802	62	0.0005	0.0199	0.0002	0.0205723		NA12878	8_ligation	386806	198	2997	57	0.0005	0.0077	0.0001	0.00840732
NA12878	9_ligation	214876	76	2256	36	0.0004	0.0105	0.0002	0.0110203		NA12878	9_ligation	212232	72	1041	33	0.0003	0.0049	0.0002	0.00539975
NA12878	10_ligation	174150	56	4300	23	0.0003	0.0247	0.0001	0.025145		NA12878	10_ligation	176414	60	1273	24	0.0003	0.0072	0.0001	0.00769213
NA12878	11_ligation	443479	274	8762	45	0.0006	0.0198	0.0001	0.0204767		NA12878	11_ligation	446254	230	3174	44	0.0005	0.0071	0.0001	0.00772654
NA12878	12_ligation	27500	8	1679	3	0.0003	0.0611	0.0001	0.0614545		NA12878	12_ligation	28582	5	547	3	0.0002	0.0191	0.0001	0.0194178
NA12878	13_ligation	307426	157	7872	29	0.0005	0.0256	0.0001	0.0262112		NA12878	13_ligation	307793	150	2675	32	0.0005	0.0087	0.0001	0.00928221
NA12878	14_ligation	545752	314	7577	82	0.0006	0.0139	0.0002	0.0146092		NA12878	14_ligation	545606	305	2410	77	0.0006	0.0044	0.0001	0.00511725
NA12878	15_ligation	193098	107	7012	16	0.0006	0.0363	0.0001	0.0369501		NA12878	15_ligation	193864	99	2570	17	0.0005	0.0133	0.0001	0.0138551
NA12878	16_ligation	17475	8	391	2	0.0005	0.0224	0.0001	0.0229471		NA12878	16_ligation	17678	8	126	2	0.0005	0.0071	0.0001	0.00769318
NA12878	17_ligation	212691	101	8390	19	0.0005	0.0394	0.0001	0.0400111		NA12878	17_ligation	152301	77	2213	14	0.0005	0.0145	0.0001	0.0151279
NA12878	18_ligation	138353	79	7654	14	0.0006	0.0553	0.0001	0.0559944		NA12878	18_ligation	141225	80	2836	15	0.0006	0.0201	0.0001	0.0207541
NA12878	19_ligation	91067	22	3688	10	0.0002	0.0405	0.0001	0.040849		NA12878	19_ligation	93518	23	1176	9	0.0002	0.0126	0.0001	0.0129173
NA12878	20_ligation	310848	114	4043	29	0.0004	0.013	0.0001	0.0134664		NA12878	20_ligation	314495	111	1356	26	0.0004	0.0043	0.0001	0.00474729
NA12878	21_ligation	41249	5	60	2	0.0001	0.0015	0	0.00162428		NA12878	21_ligation	35502	4	17	1	0.0001	0.0005	0	0.000619683
NA12878	22_ligation	271220	177	5609	34	0.0007	0.0207	0.0001	0.0214586		NA12878	22_ligation	346571	215	2408	39	0.0006	0.0069	0.0001	0.00768097
NA12878	23_ligation	170834	81	2548	30	0.0005	0.0149	0.0002	0.0155648		NA12878	23_ligation	310636	162	1853	47	0.0005	0.006	0.0002	0.00663799
NA12878	24_ligation	337028	214	5284	42	0.0006	0.0157	0.0001	0.0164378		NA12878	24_ligation	340782	203	2077	52	0.0006	0.0061	0.0002	0.00684308
NA12878	25_ligation	204623	125	562	35	0.0006	0.0027	0.0002	0.00352844		NA12878	25_ligation	204913	119	221	32	0.0006	0.0011	0.0002	0.0018154
NA12878	26_ligation	155597	81	430	28	0.0005	0.0028	0.0002	0.00346408		NA12878	26_ligation	154262	82	171	29	0.0005	0.0011	0.0002	0.00182806
NA12878	27_ligation	328825	289	1566	53	0.0009	0.0048	0.0002	0.00580248		NA12878	27_ligation	280665	230	391	46	0.0008	0.0014	0.0002	0.0023765
NA12878	28_ligation	89619	42	538	9	0.0005	0.006	0.0001	0.00657227		NA12878	28_ligation	45027	20	93	4	0.0004	0.0021	0.0001	0.00259844
NA12878	29_ligation	467923	270	10243	73	0.0006	0.0219	0.0002	0.0226234		NA12878	29_ligation	547441	294	3451	77	0.0005	0.0063	0.0001	0.00698157
NA12878	30_ligation	217031	136	1494	28	0.0006	0.0069	0.0001	0.00763946		NA12878	30_ligation	218377	132	537	26	0.0006	0.0025	0.0001	0.00318257
NA12878	31_ligation	319596	315	1356	81	0.001	0.0042	0.0003	0.00548192		NA12878	31_ligation	321279	310	483	85	0.001	0.0015	0.0003	0.00273283
NA12878	1_ultra	26987	51	101	51	0.0019	0.0037	0.0019	0.00752214		NA12878	1_ultra	27546	39	70	52	0.0014	0.0025	0.0019	0.00584477
NA12878	2_ultra	25434	63	58	41	0.0025	0.0023	0.0016	0.00636943		NA12878	2_ultra	13644	41	21	25	0.003	0.0015	0.0018	0.00637643
NA12878	3_ultra	14533	104	41	23	0.0072	0.0028	0.0016	0.0115599		NA12878	3_ultra	14261	94	31	22	0.0066	0.0022	0.0015	0.0103078
NA12878	4_ultra	8168	45	27	15	0.0055	0.0033	0.0018	0.0106513		NA12878	4_ultra	8500	41	16	17	0.0048	0.0019	0.002	0.00870588
NA12878	5_ultra	32754	55	103	59	0.0017	0.0031	0.0018	0.00662515		NA12878	5_ultra	32747	49	67	73	0.0015	0.002	0.0022	0.00577152
NA12878	6_ultra	18678	154	78	165	0.0082	0.0042	0.0088	0.021255		NA12878	6_ultra	28281	200	98	338	0.0071	0.0035	0.012	0.0224886
NA12878	7_ultra	26827	58	48	47	0.0022	0.0018	0.0018	0.00570321		NA12878	7_ultra	25373	38	42	59	0.0015	0.0017	0.0023	0.00547826
NA12878	8_ultra	24709	64	62	53	0.0026	0.0025	0.0021	0.00724432		NA12878	8_ultra	1097	1	4	4	0.0009	0.0036	0.0036	0.00820419
NA12878	9_ultra	29267	38	77	47	0.0013	0.0026	0.0016	0.00553524		NA12878	9_ultra	28813	30	60	42	0.001	0.0021	0.0015	0.00458127
NA12878	10_ultra	17274	51	55	34	0.003	0.0032	0.002	0.00810467		NA12878	10_ultra	25573	59	70	54	0.0023	0.0027	0.0021	0.00715598
NA12878	11_ultra	5903	24	24	33	0.0041	0.0041	0.0056	0.0137218		NA12878	11_ultra	6075	27	16	34	0.0044	0.0026	0.0056	0.0126749
NA12878	1_rapid	119023	58	140	71	0.0005	0.0012	0.0006	0.00226007		NA12878	1_rapid	121436	48	90	61	0.0004	0.0007	0.0005	0.00163872
NA12878	2_rapid	14041	5	9	13	0.0004	0.0006	0.0009	0.00192294		NA12878	2_rapid	37966	13	21	24	0.0003	0.0006	0.0006	0.00152768
NA12878	3_rapid	175256	75	158	80	0.0004	0.0009	0.0005	0.00178596		NA12878	3_rapid	140570	50	74	58	0.0004	0.0005	0.0004	0.00129473
