# Supplementary material for: Filtering of artificial chimeric reads generated by ligation preparation method of nanopore sequencing
Source: iScience. 2026 Apr 14;29(5):115695. doi: 10.1016/j.isci.2026.115695 (PMC13141652; doi:10.1016/j.isci.2026.115695)
Supplement: Table S3. Effect of varying --mosaic-af-min values on structural variant detection [file mmc4.xlsx]

## Sheet: Sheet1
sample_type	sample_id	total clean SV	raw data compare with clean data			error rate	FP filtered data compare with clean data			error rate	control			error rate	mosaic-af-min
			FP SV	FN SV	lost site due to grouping		FP SV	FN SV	lost site due to grouping		FP SV	FN SV	lost site due to grouping
NA12878	ligation 27	54	2	2	0	0.0740741	1	2	0	0.0555556	2	2	0	0.0740741	0.01
NA12878	ligation 28	24	0	0	0	0	0	0	0	0	0	0	0	0	0.01
NA12878	ligation 29	54	3	0	0	0.0555556	1	0	0	0.0185185	1	0	0	0.0185185	0.01
NA12878	ligation 30	52	2	0	0	0.0384615	1	0	0	0.0192308	1	0	0	0.0192308	0.01
NA12878	ligation 31	97	7	0	0	0.0721649	1	0	0	0.0103093	3	0	0	0.0309278	0.01
Microbe	GUT external run 1	71	4	5	0	0.126761	0	2	0	0.028169	5	5	0	0.140845	0.01
Microbe	GUT external run 2	131	4	3	0	0.0534351	4	2	0	0.0458015	5	3	0	0.0610687	0.01
NA12878	ultra 1	160	61	43	3	0.65	58	43	3	0.63125	61	43	3	0.65	0.01
NA12878	ultra 2	67	36	9	1	0.671642	27	9	1	0.537313	37	9	1	0.686567	0.01
NA12878	ultra 3	31	27	8	0	1.12903	27	8	0	1.12903	27	8	0	1.12903	0.01
NA12878	ultra 4	115	43	8	1	0.443478	43	8	1	0.443478	43	8	1	0.443478	0.01
NA12878	ultra 5	232	36	21	3	0.24569	36	21	3	0.24569	36	21	3	0.24569	0.01
NA12878	ultra 6	181	16	13	4	0.160221	16	13	4	0.160221	20	16	4	0.198895	0.01
NA12878	ultra 7	229	37	24	6	0.266376	34	24	6	0.253275	37	24	6	0.266376	0.01
NA12878	ultra 8	260	85	62	10	0.565385	83	62	10	0.557692	86	62	10	0.569231	0.01
NA12878	ultra 9	151	71	45	3	0.768212	61	43	3	0.688742	71	45	3	0.768212	0.01
NA12878	ultra 10	229	93	49	7	0.620087	85	49	7	0.585153	93	49	7	0.620087	0.01
NA12878	ultra 11	31	2	0	2	0.0645161	2	0	2	0.0645161	2	0	2	0.0645161	0.01
NA12878	rapid 1	164	19	7	3	0.158537	19	7	3	0.158537	19	8	3	0.164634	0.01
NA12878	rapid 2	111	0	2	1	0.018018	0	2	1	0.018018	0	2	1	0.018018	0.01
NA12878	rapid 3	211	30	4	6	0.161137	20	3	6	0.109005	30	4	6	0.161137	0.01
NA12878	ligation 27	45	2	2	0	0.0888889	1	2	0	0.0666667	2	2	0	0.0888889	0.02
NA12878	ligation 28	23	0	0	0	0	0	0	0	0	0	0	0	0	0.02
NA12878	ligation 29	50	3	0	0	0.06	1	0	0	0.02	1	0	0	0.02	0.02
NA12878	ligation 30	50	2	0	0	0.04	1	0	0	0.02	1	0	0	0.02	0.02
NA12878	ligation 31	96	7	0	0	0.0729167	1	0	0	0.0104167	3	0	0	0.03125	0.02
Microbe	GUT external run 1	18	1	0	0	0.0555556	0	0	0	0	1	0	0	0.0555556	0.02
Microbe	GUT external run 2	13	0	1	0	0.0769231	0	0	0	0	0	0	0	0	0.02
NA12878	ultra 1	155	61	43	3	0.670968	58	43	3	0.651613	61	43	3	0.670968	0.02
NA12878	ultra 2	64	36	9	1	0.703125	27	9	1	0.5625	37	9	1	0.71875	0.02
NA12878	ultra 3	29	27	8	0	1.2069	27	8	0	1.2069	27	8	0	1.2069	0.02
NA12878	ultra 4	115	43	8	1	0.443478	43	8	1	0.443478	43	8	1	0.443478	0.02
NA12878	ultra 5	228	35	26	3	0.267544	35	26	3	0.267544	35	26	3	0.267544	0.02
NA12878	ultra 6	175	16	13	4	0.165714	16	13	4	0.165714	20	16	4	0.205714	0.02
NA12878	ultra 7	226	37	24	6	0.269912	34	24	6	0.256637	37	24	6	0.269912	0.02
NA12878	ultra 8	254	85	62	10	0.57874	83	62	10	0.570866	87	62	10	0.586614	0.02
NA12878	ultra 9	150	71	45	3	0.773333	61	43	3	0.693333	71	45	3	0.773333	0.02
NA12878	ultra 10	220	92	57	7	0.677273	84	57	7	0.640909	92	57	7	0.677273	0.02
NA12878	ultra 11	31	2	0	2	0.0645161	2	0	2	0.0645161	2	0	2	0.0645161	0.02
NA12878	rapid 1	160	19	7	3	0.1625	19	7	3	0.1625	19	8	3	0.16875	0.02
NA12878	rapid 2	109	0	2	1	0.0183486	0	2	1	0.0183486	0	2	1	0.0183486	0.02
NA12878	rapid 3	210	30	4	6	0.161905	20	3	6	0.109524	30	4	6	0.161905	0.02
NA12878	ligation 27	47	2	2	0	0.0851064	1	2	0	0.0638298	2	2	0	0.0851064	0.03
NA12878	ligation 28	23	0	0	0	0	0	0	0	0	0	0	0	0	0.03
NA12878	ligation 29	47	3	0	0	0.0638298	1	0	0	0.0212766	1	0	0	0.0212766	0.03
NA12878	ligation 30	48	2	0	0	0.0416667	1	0	0	0.0208333	1	0	0	0.0208333	0.03
NA12878	ligation 31	92	7	0	0	0.076087	1	0	0	0.0108696	3	0	0	0.0326087	0.03
Microbe	GUT external run 1	10	1	0	0	0.1	0	0	0	0	1	0	0	0.1	0.03
Microbe	GUT external run 2	0	0	0	0	#DIV/0!	0	0	0	#DIV/0!	0	0	0	#DIV/0!	0.03
NA12878	ultra 1	146	57	41	3	0.671233	54	41	3	0.650685	57	41	3	0.671233	0.03
NA12878	ultra 2	64	36	9	1	0.703125	27	9	1	0.5625	37	9	1	0.71875	0.03
NA12878	ultra 3	31	27	8	9	1.12903	27	8	0	1.12903	27	8	0	1.12903	0.03
NA12878	ultra 4	115	43	8	1	0.443478	43	8	1	0.443478	43	8	1	0.443478	0.03
NA12878	ultra 5	219	35	26	1	0.278539	35	26	1	0.278539	35	26	1	0.278539	0.03
NA12878	ultra 6	173	19	16	4	0.202312	19	16	4	0.202312	20	18	4	0.219653	0.03
NA12878	ultra 7	224	33	30	5	0.28125	30	30	5	0.267857	33	30	5	0.28125	0.03
NA12878	ultra 8	217	85	57	9	0.654378	83	57	9	0.645161	86	57	9	0.658986	0.03
NA12878	ultra 9	150	69	49	3	0.786667	59	47	3	0.706667	69	49	3	0.786667	0.03
NA12878	ultra 10	203	92	48	5	0.689655	84	48	5	0.650246	92	48	5	0.689655	0.03
NA12878	ultra 11	31	2	0	2	0.0645161	2	0	2	0.0645161	2	0	2	0.0645161	0.03
NA12878	rapid 1	151	19	7	3	0.172185	19	7	3	0.172185	19	8	3	0.178808	0.03
NA12878	rapid 2	106	0	2	1	0.0188679	0	2	1	0.0188679	0	2	1	0.0188679	0.03
NA12878	rapid 3	195	30	4	5	0.174359	20	3	5	0.117949	30	4	5	0.174359	0.03
NA12878	ligation 27	45	2	2	0	0.0888889	1	2	0	0.0666667	2	2	0	0.0888889	0.04
NA12878	ligation 28	19	0	0	0	0	0	0	0	0	0	0	0	0	0.04
NA12878	ligation 29	47	3	0	0	0.0638298	1	0	0	0.0212766	1	0	0	0.0212766	0.04
NA12878	ligation 30	44	2	0	0	0.0454545	1	0	0	0.0227273	1	0	0	0.0227273	0.04
NA12878	ligation 31	91	7	0	0	0.0769231	1	0	0	0.010989	3	0	0	0.032967	0.04
Microbe	GUT external run 1	2	0	1	0	0.5	0	1	0	0.5	0	1	0	0.5	0.04
Microbe	GUT external run 2	0	0	0	0	#DIV/0!	0	0	0	#DIV/0!	0	0	0	#DIV/0!	0.04
NA12878	ultra 1	142	54	41	3	0.669014	51	41	3	0.647887	54	41	3	0.669014	0.04
NA12878	ultra 2	63	36	8	1	0.698413	27	8	0	0.555556	37	8	1	0.714286	0.04
NA12878	ultra 3	29	27	8	0	1.2069	27	8	0	1.2069	27	8	0	1.2069	0.04
NA12878	ultra 4	115	43	8	1	0.443478	43	8	1	0.443478	43	8	1	0.443478	0.04
NA12878	ultra 5	193	35	25	1	0.310881	35	25	1	0.310881	35	25	1	0.310881	0.04
NA12878	ultra 6	153	17	11	4	0.183007	17	11	4	0.183007	20	14	4	0.222222	0.04
NA12878	ultra 7	207	32	21	4	0.256039	29	21	4	0.241546	32	21	4	0.256039	0.04
NA12878	ultra 8	215	85	63	9	0.688372	83	63	9	0.67907	86	63	9	0.693023	0.04
NA12878	ultra 9	133	68	44	3	0.842105	58	42	3	0.75188	68	44	3	0.842105	0.04
NA12878	ultra 10	197	91	47	5	0.700508	83	47	5	0.659898	91	47	5	0.700508	0.04
NA12878	ultra 11	31	2	0	2	0.0645161	2	0	2	0.0645161	2	0	2	0.0645161	0.04
NA12878	rapid 1	145	17	7	3	0.165517	17	7	3	0.165517	17	8	3	0.172414	0.04
NA12878	rapid 2	106	0	3	1	0.0283019	0	3	1	0.0283019	0	3	1	0.0283019	0.04
NA12878	rapid 3	175	30	4	3	0.194286	20	3	3	0.131429	30	4	3	0.194286	0.04
NA12878	ligation 27	43	2	2	0	0.0930233	1	2	0	0.0697674	2	2	0	0.0930233	0.05
NA12878	ligation 28	19	0	0	0	0	0	0	0	0	0	0	0	0	0.05
NA12878	ligation 29	43	3	0	0	0.0697674	1	0	0	0.0232558	2	0	0	0.0465116	0.05
NA12878	ligation 30	43	2	0	0	0.0465116	1	0	0	0.0232558	1	0	0	0.0232558	0.05
NA12878	ligation 31	90	6	0	0	0.0666667	1	0	0	0.0111111	2	0	0	0.0222222	0.05
Microbe	GUT external run 1	1	0	0	0	0	0	0	0	0	0	0	0	0	0.05
Microbe	GUT external run 2	0	0	0	0	#DIV/0!	0	0	0	#DIV/0!	0	0	0	#DIV/0!	0.05
NA12878	ultra 1	128	53	36	1	0.695312	50	36	1	0.671875	53	36	1	0.695312	0.05
NA12878	ultra 2	61	35	9	1	0.721311	26	9	1	0.57377	36	9	1	0.737705	0.05
NA12878	ultra 3	29	27	8	0	1.2069	27	8	0	1.2069	27	8	0	1.2069	0.05
NA12878	ultra 4	114	43	8	1	0.447368	43	8	1	0.447368	43	8	1	0.447368	0.05
NA12878	ultra 5	180	34	26	1	0.333333	34	26	1	0.333333	34	26	1	0.333333	0.05
NA12878	ultra 6	150	20	16	4	0.24	20	15	4	0.233333	22	19	4	0.273333	0.05
NA12878	ultra 7	189	30	28	4	0.306878	27	28	4	0.291005	30	28	4	0.306878	0.05
NA12878	ultra 8	203	84	61	8	0.714286	82	61	8	0.704433	85	61	8	0.719212	0.05
NA12878	ultra 9	125	65	43	3	0.864	55	41	3	0.768	65	43	3	0.864	0.05
NA12878	ultra 10	187	88	45	5	0.71123	81	45	5	0.673797	88	45	5	0.71123	0.05
NA12878	ultra 11	31	2	0	2	0.0645161	2	0	2	0.0645161	2	0	2	0.0645161	0.05
NA12878	rapid 1	142	17	7	3	0.169014	17	7	3	0.169014	17	8	3	0.176056	0.05
NA12878	rapid 2	101	0	2	1	0.019802	0	2	1	0.019802	0	2	1	0.019802	0.05
NA12878	rapid 3	166	30	4	2	0.204819	29	3	2	0.192771	30	4	2	0.204819	0.05
NA12878	ligation 27	43	2	2	0	0.0930233	1	2	0	0.0697674	2	2	0	0.0930233	0.06
NA12878	ligation 28	16	0	0	0	0	0	0	0	0	0	0	0	0	0.06
NA12878	ligation 29	31	3	0	0	0.0967742	1	0	0	0.0322581	1	0	0	0.0322581	0.06
NA12878	ligation 30	42	2	0	0	0.047619	1	0	0	0.0238095	1	0	0	0.0238095	0.06
NA12878	ligation 31	89	6	0	0	0.0674157	1	0	0	0.011236	2	0	0	0.0224719	0.06
Microbe	GUT external run 1	0	0	0	0	#DIV/0!	0	0	0	#DIV/0!	0	0	0	#DIV/0!	0.06
Microbe	GUT external run 2	0	0	0	0	#DIV/0!	0	0	0	#DIV/0!	0	0	0	#DIV/0!	0.06
NA12878	ultra 1	118	53	37	0	0.762712	50	37	0	0.737288	53	37	0	0.762712	0.06
NA12878	ultra 2	56	33	13	1	0.821429	24	13	1	0.660714	33	13	1	0.821429	0.06
NA12878	ultra 3	29	27	8	0	1.2069	27	8	0	1.2069	27	8	0	1.2069	0.06
NA12878	ultra 4	114	43	8	1	0.447368	43	8	1	0.447368	43	8	1	0.447368	0.06
NA12878	ultra 5	158	34	21	0	0.348101	34	21	0	0.348101	34	21	0	0.348101	0.06
NA12878	ultra 6	134	17	14	3	0.231343	16	14	3	0.223881	18	13	3	0.231343	0.06
NA12878	ultra 7	177	30	22	4	0.293785	27	22	4	0.276836	30	22	4	0.293785	0.06
NA12878	ultra 8	185	74	64	7	0.745946	72	64	7	0.735135	75	64	7	0.751351	0.06
NA12878	ultra 9	115	58	43	3	0.878261	48	41	3	0.773913	58	43	3	0.878261	0.06
NA12878	ultra 10	170	80	46	4	0.741176	76	46	4	0.717647	80	46	4	0.741176	0.06
NA12878	ultra 11	31	2	0	2	0.0645161	2	0	2	0.0645161	2	0	2	0.0645161	0.06
NA12878	rapid 1	133	17	7	3	0.180451	17	7	3	0.180451	17	8	3	0.18797	0.06
NA12878	rapid 2	92	0	3	0	0.0326087	0	3	0	0.0326087	0	3	0	0.0326087	0.06
NA12878	rapid 3	150	30	4	1	0.226667	20	3	1	0.153333	30	4	1	0.226667	0.06
NA12878	ligation 27	43	2	2	0	0.0930233	1	2	0	0.0697674	2	2	0	0.0930233	0.07
NA12878	ligation 28	16	0	0	0	0	0	0	0	0	0	0	0	0	0.07
NA12878	ligation 29	40	3	0	0	0.075	1	0	0	0.025	1	0	0	0.025	0.07
NA12878	ligation 30	41	2	0	0	0.0487805	1	0	0	0.0243902	1	0	0	0.0243902	0.07
NA12878	ligation 31	88	6	0	0	0.0681818	1	0	0	0.0113636	2	0	0	0.0227273	0.07
Microbe	GUT external run 1	0	0	0	0	#DIV/0!	0	0	0	#DIV/0!	0	0	0	#DIV/0!	0.07
Microbe	GUT external run 2	0	0	0	0	#DIV/0!	0	0	0	#DIV/0!	0	0	0	#DIV/0!	0.07
NA12878	ultra 1	108	50	31	0	0.75	47	31	0	0.722222	50	31	0	0.75	0.07
NA12878	ultra 2	51	32	11	1	0.843137	23	11	1	0.666667	32	11	1	0.843137	0.07
NA12878	ultra 3	29	27	8	0	1.2069	27	8	0	1.2069	27	8	0	1.2069	0.07
NA12878	ultra 4	14	43	8	1	3.64286	43	8	1	3.64286	43	8	1	3.64286	0.07
NA12878	ultra 5	147	34	23	0	0.387755	34	23	0	0.387755	34	23	0	0.387755	0.07
NA12878	ultra 6	126	20	11	3	0.246032	19	11	3	0.238095	21	13	3	0.269841	0.07
NA12878	ultra 7	165	27	27	4	0.327273	27	24	4	0.309091	27	27	4	0.327273	0.07
NA12878	ultra 8	168	72	55	5	0.755952	70	55	5	0.744048	73	55	5	0.761905	0.07
NA12878	ultra 9	102	59	36	2	0.931373	49	34	2	0.813725	59	36	2	0.931373	0.07
NA12878	ultra 10	153	75	34	3	0.712418	72	34	3	0.69281	75	34	3	0.712418	0.07
NA12878	ultra 11	31	2	0	2	0.0645161	2	0	2	0.0645161	2	0	2	0.0645161	0.07
NA12878	rapid 1	118	17	8	2	0.211864	17	8	2	0.211864	17	9	2	0.220339	0.07
NA12878	rapid 2	89	0	3	0	0.0337079	0	3	0	0.0337079	0	3	0	0.0337079	0.07
NA12878	rapid 3	139	30	4	1	0.244604	20	3	1	0.165468	30	4	1	0.244604	0.07
NA12878	ligation 27	40	2	2	0	0.1	1	2	0	0.075	2	2	0	0.1	0.08
NA12878	ligation 28	15	0	0	0	0	0	0	0	0	0	0	0	0	0.08
NA12878	ligation 29	39	3	0	0	0.0769231	1	0	0	0.025641	1	0	0	0.025641	0.08
NA12878	ligation 30	41	2	0	0	0.0487805	1	0	0	0.0243902	1	0	0	0.0243902	0.08
NA12878	ligation 31	86	5	0	0	0.0581395	1	0	0	0.0116279	1	0	0	0.0116279	0.08
Microbe	GUT external run 1	0	0	0	0	#DIV/0!	0	0	0	#DIV/0!	0	0	0	#DIV/0!	0.08
Microbe	GUT external run 2	0	0	0	0	#DIV/0!	0	0	0	#DIV/0!	0	0	0	#DIV/0!	0.08
NA12878	ultra 1	104	50	30	0	0.769231	47	30	0	0.740385	50	30	0	0.769231	0.08
NA12878	ultra 2	50	30	11	0	0.82	21	11	1	0.64	30	11	1	0.82	0.08
NA12878	ultra 3	29	27	8	0	1.2069	27	8	0	1.2069	27	8	0	1.2069	0.08
NA12878	ultra 4	114	43	8	1	0.447368	43	8	1	0.447368	43	8	1	0.447368	0.08
NA12878	ultra 5	134	32	19	0	0.380597	32	19	0	0.380597	32	19	0	0.380597	0.08
NA12878	ultra 6	119	17	14	2	0.260504	16	14	2	0.252101	19	16	2	0.294118	0.08
NA12878	ultra 7	146	24	22	2	0.315068	22	21	2	0.294521	24	22	2	0.315068	0.08
NA12878	ultra 8	159	72	51	4	0.773585	71	51	4	0.767296	73	51	4	0.779874	0.08
NA12878	ultra 9	97	57	34	2	0.938144	47	32	2	0.814433	57	34	2	0.938144	0.08
NA12878	ultra 10	147	63	41	2	0.707483	61	41	2	0.693878	63	41	2	0.707483	0.08
NA12878	ultra 11	29	2	0	2	0.0689655	2	0	2	0.0689655	2	0	2	0.0689655	0.08
NA12878	rapid 1	107	15	5	1	0.186916	15	5	1	0.186916	15	6	1	0.196262	0.08
NA12878	rapid 2	88	0	5	0	0.0568182	0	5	0	0.0568182	0	5	0	0.0568182	0.08
NA12878	rapid 3	122	29	4	1	0.270492	19	3	1	0.180328	29	4	1	0.270492	0.08
