# Supplementary material for: Filtering of artificial chimeric reads generated by ligation preparation method of nanopore sequencing
Source: iScience. 2026 Apr 14;29(5):115695. doi: 10.1016/j.isci.2026.115695 (PMC13141652; doi:10.1016/j.isci.2026.115695)
Supplement: Table S4. SV detection for the ligation-related datasets of NA12878 and microbial samples [file mmc5.xlsx]

## Sheet: Sheet1
Dataset (ligation)	Total somatic SV		FN SV	FP SV	Error rate
	Clean	Raw
NA12878 run 1	19	20	1	0	0.0526
NA12878 run 2	27	27	1	1	0.0741
NA12878 run 3	22	20	0	2	0.0909
NA12878 run 4	14	16	4	2	0.4286
NA12878 run 5	7	8	1	0	0.1429
NA12878 run 6	3	3	0	0	0
NA12878 run 7	0	0	0	0	0
NA12878 run 8	25	28	4	1	0.2
NA12878 run 9	7	8	1	0	0.1429
NA12878 run 10	25	25	0	0	0
NA12878 run 11	30	35	5	0	0.1667
NA12878 run 12	3	3	0	0	0
NA12878 run 13	23	26	3	0	0.1304
NA12878 run 14	31	32	1	0	0.0323
NA12878 run 15	22	22	0	0	0
NA12878 run 16	2	3	1	0	0.5
NA12878 run 17	23	24	1	0	0.0435
NA12878 run 18	21	21	2	2	0.1905
NA12878 run 19	12	12	0	0	0
NA12878 run 20	10	10	0	0	0
NA12878 run 21	5	5	0	0	0
NA12878 run 22	25	29	4	0	0.16
NA12878 run 23	26	26	0	0	0
NA12878 run 24	30	31	2	1	0.1
NA12878 run 25	46	46	0	0	0
NA12878 run 26	28	31	4	1	0.1786
NA12878 run 27	47	47	2	2	0.0851
NA12878 run 28	23	23	0	0	0
NA12878 run 29	50	53	0	3	0.06
NA12878 run 30	50	52	0	2	0.04
NA12878 run 31	96	103	0	7	0.0729
D6322 run 1	22	22	1	1	0.0909
D6322 run 2	21	22	2	1	0.1429
S288C	37	37	0	0	0
Gut run 1	88	91	6	3	0.1023
Gut run 2	109	106	5	8	0.1193
