# Supplementary material for: Filtering of artificial chimeric reads generated by ligation preparation method of nanopore sequencing
Source: iScience. 2026 Apr 14;29(5):115695. doi: 10.1016/j.isci.2026.115695 (PMC13141652; doi:10.1016/j.isci.2026.115695)
Supplement: Table S5. Effect of the FP chimeric read classifier on NanoFG performance [file mmc6.xlsx]

## Sheet: Sheet1
SampleID	FusionNumInRawData	FusionNumInFilteredData
ligation/1	9	8
ligation/10	4	4
ligation/11	9	6
ligation/12	0	0
ligation/13	5	3
ligation/14	12	11
ligation/15	1	1
ligation/16	0	0
ligation/17	4	3
ligation/18	1	0
ligation/19	1	0
ligation/2	5	4
ligation/20	2	2
ligation/21	0	0
ligation/22	6	6
ligation/23	5	5
ligation/24	11	11
ligation/25	5	5
ligation/26	2	1
ligation/27	14	13
ligation/28	4	4
ligation/29	11	11
ligation/3	4	4
ligation/30	5	4
ligation/31	11	10
ligation/4	5	5
ligation/5	2	2
ligation/6	5	5
ligation/7	0	0
ligation/8	16	13
ligation/9	3	2
